# Supplementary material for: The Long Non-Coding RNA Gene AC027288.3 Plays a Role in Human Endometrial Stromal Fibroblast Decidualization
Source: Cells. 2024 May 2;13(9):778. doi: 10.3390/cells13090778 (PMC11083667; doi:10.3390/cells13090778)
Supplement: Supplementary file 1 [file cells-13-00778-s001.zip]

Archive with 2 entries (2 files):
- cells-2969671 - Supplemental Figures.pdf
- cells-2969671 - Supplemental Tables.xlsx
